# Supplementary material for: Isoliquiritigenin Ameliorates High-Fat Diet-Induced Obesity in Mice by Activating Brown Adipose Tissue
Source: Int J Mol Sci. 2025 Feb 14;26(4):1616. doi: 10.3390/ijms26041616 (PMC11855605; doi:10.3390/ijms26041616)
Supplement: Supplementary file 1 [file ijms-26-01616-s001.zip]

Archive with 1 entries (1 files):
- ijms-3456036-supplementary.pdf
